# Supplementary material for: Ecological Diversity of Migratory Birds and Their Associated Bacterial Species in South Korea: A Preliminary Study Including Antimicrobial Resistance Profiles
Source: Vet Sci. 2025 Dec 4;12(12):1157. doi: 10.3390/vetsci12121157 (PMC12737476; doi:10.3390/vetsci12121157)
Supplement: Supplementary file 1 [file vetsci-12-01157-s001.zip]

Archive with 1 entries (1 files):
- vetsci-3975300-supplementary.pdf
